# Supplementary material for: Reliability, validity, and responsiveness of the Thai version of the Dry Eye-Related Quality-of-Life Score questionnaire
Source: PLoS One. 2022 Jul 19;17(7):e0271228. doi: 10.1371/journal.pone.0271228 (PMC9295941; doi:10.1371/journal.pone.0271228)
Supplement: S1 Dataset — (XLSX) [file pone.0271228.s003.xlsx]

## Sheet: Data DED
StudyCode	Phase	DEQsTheSumOf_EyeSymptoms	DEQsTheSumOf_ImpactOnDailyLife	DEQsTheSumOf_Total	OverallRating	Sex	Age	Career	Exercise	UD	UD_DM	UD_HT	UD_DLP	UD_SLE_RA	UD_Allergy	UD_Menopause	UD_etc	EyeDisease	DryEye	Glacoma	Cataract	PTR	Etc_EyeDisease	MedicationsTakenInThePastMonth	EyeDropUsedWithin1mth	ContactLens	Smoking	DEQsEyeSymptomGrittines_Frequency	DEQsEyeSymptomGrittines_Severity	DEQsEyeSymptomDryEye_Frequency	DEQsEyeSymptomDryEye_Severity	DEQsEyeSymptomSoreEyes_Frequency	DEQsEyeSymptomSoreEyes_Severity	DEQsEyeSymptomFatigue_Frequency	DEQsEyeSymptomFatigue_Severity	DEQsEyeSymptomHeavyEye_Frequency	DEQsEyeSymptomHeavyEye_Severity	DEQsEyeSymptomRedeye_Frequency	DEQsEyeSymptomRedeye_Severity	DEQs_ImpactOnDailyLife_Difficult_to_Open_Eyes_Frequency	DEQs_ImpactOnDailyLife_Difficult_to_Open_Eyes_Severity	DEQs_ImpactOnDailyLife_Blurred_Vision_Frequency	DEQs_ImpactOnDailyLife_Blurred_Vision_Severity	DEQs_ImpactOnDailyLife_Bright_light_Frequency	DEQs_ImpactOnDailyLife_Bright_light_Severity	DEQs_ImpactOnDailyLife_EyeSymptomsWorseWhenReading_Frequency	DEQs_ImpactOnDailyLife_EyeSymptomsWorseWhenReading_Severity	DEQs_ImpactOnDailyLife_EyeSymptomsWorseWhenWatching_Frequency	DEQs_ImpactOnDailyLife_EyeSymptomsWorseWhenWatching_Severity
N001	2	25	36.1111	45	4	2	67	1	1	1	0	0	1	0	1	1	0	1	1	0	1	0	0	1	1	0	0	3	3	4	4	2	1	3	3	1	1	2	2	0	0	3	3	3	3	3	3	3	3
N002	2	8.33333	30.5556	26.6667	3	2	60	1	1	1	0	1	0	0	0	0	0	1	1	0	0	0	0	0	1	0	0	2	2	3	3	0	0	0	0	0	0	0	0	0	0	0	0	3	3	2	3	1	1
N003	2	25	80.5556	75	4	2	52	1	1	1	0	0	0	0	1	0	0	1	1	0	0	1	0	1	1	0	0	2	3	3	3	1	2	3	3	3	2	1	3	2	3	3	4	3	4	3	3	4	4
N004	2	20.8333	13.8889	21.6667	3	2	57	1	1	0	0	0	0	0	0	0	0	1	1	0	1	0	0	1	1	0	0	1	1	3	2	2	2	1	1	2	2	0	0	0	0	1	1	2	2	1	1	1	1
N005	2	25	50	50	4	2	57	1	3	0	0	0	0	0	0	0	0	1	1	0	0	0	0	0	1	0	0	2	2	2	2	2	2	2	2	3	2	1	2	1	2	2	2	2	2	2	2	2	2
N006	2	4.16667	19.4444	13.3333	3	2	62	1	1	1	0	0	0	0	0	0	1	1	1	0	0	0	0	1	1	0	0	0	0	1	1	0	0	0	0	0	0	0	0	1	1	1	1	0	0	2	2	1	1
N007	2	16.6667	2.77778	11.6667	3	2	72	1	1	1	0	1	1	0	0	1	0	1	1	0	1	0	0	0	1	0	0	1	1	3	3	1	1	1	1	0	0	0	0	0	0	1	1	0	0	0	0	0	0
N008	2	16.6667	38.8889	36.6667	3	1	84	1	1	1	0	0	0	0	0	0	1	1	1	1	1	0	0	1	1	0	0	2	2	4	4	0	0	1	1	0	0	1	1	0	0	3	3	4	4	3	2	2	2
N009	2	16.6667	16.6667	21.6667	2	2	64	1	1	0	0	0	0	0	0	0	0	1	1	0	0	0	0	0	1	0	0	1	1	3	2	2	2	1	2	0	0	0	0	0	0	1	2	1	2	1	2	0	0
N010	2	12.5	38.8889	33.3333	4	2	65	1	1	1	0	1	0	0	0	0	0	1	1	0	0	0	0	1	1	0	0	2	2	2	2	0	0	1	2	0	0	0	0	0	0	2	3	2	3	3	3	3	3
N011	2	12.5	22.2222	30	4	2	40	1	1	1	0	0	0	0	1	0	1	1	1	0	0	0	0	1	1	0	0	3	4	3	4	0	0	2	2	0	0	0	0	0	0	2	2	2	2	0	0	2	2
N012	2	25	38.8889	38.3333	4	2	41	2	4	0	0	0	0	0	0	0	0	1	1	0	0	1	0	0	1	0	0	3	3	3	3	0	0	0	0	3	3	0	0	2	2	3	4	2	1	3	2	3	2
N013	2	12.5	0	6.66667	3	2	81	1	1	1	0	1	0	0	0	0	0	1	1	0	0	0	0	1	1	0	0	2	1	4	2	0	0	0	0	0	0	2	1	0	0	0	0	0	0	0	0	0	0
N014	2	12.5	22.2222	18.3333	3	2	42	1	4	0	0	0	0	0	0	0	0	1	1	0	0	0	0	0	0	0	0	1	1	1	1	0	0	1	1	0	0	0	0	0	0	1	1	3	1	1	1	1	1
N015	2	16.6667	30.5556	30	4	2	46	1	1	1	0	0	1	0	0	1	0	0	0	0	0	0	0	1	0	0	0	1	2	2	2	0	0	2	2	0	0	2	1	0	0	2	3	3	3	2	2	2	3
N016	2	12.5	16.6667	16.6667	3	2	60	1	3	0	0	0	0	0	0	0	1	1	1	0	0	0	0	1	1	1	0	2	2	1	1	0	0	0	0	2	1	0	0	0	0	2	2	2	2	0	0	0	0
N017	2	25	77.7778	83.3333	4	2	37	1	2	0	0	0	0	0	0	0	0	1	1	0	0	1	0	0	1	0	0	4	4	4	4	3	4	4	3	3	3	3	4	3	4	3	4	3	3	3	3	3	3
N018	2	25	75	65	4	2	63	1	1	1	0	1	0	0	0	0	0	1	1	0	0	0	0	1	1	0	0	3	2	3	2	3	2	3	2	1	2	1	2	1	2	3	3	4	4	3	3	3	3
N019	2	16.6667	55.5556	45	3	2	72	1	1	1	0	1	1	0	0	1	0	1	1	0	1	0	0	1	1	0	0	2	2	2	2	0	0	2	2	1	1	0	0	1	1	3	3	3	3	4	4	4	4
N020	2	20.8333	61.1111	55	3	2	66	1	1	1	0	1	0	0	0	1	0	1	1	0	0	0	0	1	1	0	0	2	2	3	3	0	0	2	2	2	2	2	2	2	2	2	2	3	3	3	3	2	2
N021	2	16.6667	38.8889	36.6667	3	2	46	2	2	1	0	0	0	1	0	0	0	1	1	0	0	0	0	0	0	0	0	1	2	2	2	0	0	2	2	0	0	1	2	1	2	2	2	2	2	0	0	1	2
N022	2	25	66.6667	61.6667	2	2	57	1	1	1	0	0	0	1	0	0	0	1	1	0	0	0	0	1	1	0	0	3	3	4	4	1	2	1	1	1	1	2	2	3	4	3	3	3	3	2	2	2	2
N023	2	12.5	36.1111	31.6667	3	1	73	1	1	1	0	1	1	0	0	0	0	1	1	0	1	0	0	1	1	0	1	2	2	3	3	0	0	0	0	0	0	1	1	0	0	3	3	3	3	3	3	3	3
N024	2	20.8333	77.7778	65	3	1	66	1	1	1	0	0	1	0	0	0	0	1	1	0	0	1	0	1	1	0	0	2	2	4	2	2	2	1	2	2	3	0	0	1	2	3	3	2	4	1	2	3	4
N025	2	16.6667	47.2222	45	3	2	22	1	4	1	0	0	0	1	0	0	0	1	1	0	0	0	0	1	1	0	0	4	4	3	3	0	0	2	2	0	0	1	1	0	0	3	3	4	4	2	2	2	2
N026	2	12.5	52.7778	40	3	2	67	1	2	0	0	0	0	0	0	0	0	1	1	0	1	0	0	0	1	0	0	2	2	1	1	0	0	0	0	1	2	0	0	1	2	1	2	2	2	1	3	1	2
N027	2	12.5	27.7778	31.6667	2	2	63	1	1	1	1	1	1	1	0	0	1	1	1	0	0	0	0	1	1	0	0	2	3	2	3	0	0	2	3	0	0	0	0	2	2	1	2	0	0	2	2	2	2
N028	2	25	63.8889	68.3333	4	1	37	2	1	1	0	1	0	0	0	0	0	1	1	0	1	0	0	0	1	1	1	3	3	3	3	3	3	3	3	3	3	3	3	2	3	3	4	3	3	3	3	3	3
N029	2	12.5	33.3333	28.3333	3	2	65	1	1	1	1	0	1	0	0	0	0	1	1	0	1	0	0	0	1	0	0	1	1	3	3	0	0	1	1	0	0	0	0	0	0	2	2	1	1	2	3	2	3
N030	2	12.5	44.4444	36.6667	4	1	63	1	2	1	0	1	0	0	0	0	1	1	1	0	0	0	0	1	1	0	0	3	2	3	2	0	0	0	0	0	0	2	2	0	0	2	2	2	2	2	2	2	2
N031	2	16.6667	19.4444	25	3	2	53	1	1	0	0	1	0	0	0	0	1	0	0	0	0	1	0	0	0	0	0	1	2	1	2	2	2	0	0	0	0	1	2	0	0	1	1	1	2	1	2	1	1
N032	2	25	77.7778	86.6667	4	2	40	1	3	0	0	0	0	1	0	0	0	0	1	0	0	0	0	1	1	0	0	3	4	4	4	3	4	3	4	3	4	3	4	3	3	3	3	3	4	3	3	3	4
N033	2	12.5	38.8889	33.3333	3	1	55	1	1	0	1	1	0	0	0	0	0	1	1	0	0	0	0	1	1	0	0	1	2	1	2	0	0	2	2	0	0	0	0	0	0	2	2	2	3	3	1	1	2
N034	2	25	97.2222	95	6	2	77	1	2	1	0	1	1	0	1	0	0	1	1	0	0	0	0	0	1	0	0	4	4	4	4	4	4	4	4	3	3	3	3	4	4	4	4	4	4	4	4	4	4
N035	2	20.8333	38.8889	38.3333	3	2	20	1	4	0	0	0	0	0	0	0	0	0	1	0	0	0	0	1	1	0	0	3	2	3	2	1	1	3	3	0	0	1	1	0	0	3	3	3	3	2	2	3	2
N036	2	16.6667	13.8889	21.6667	3	2	80	1	1	0	0	0	0	1	0	0	1	1	1	0	0	0	0	1	1	0	0	2	2	2	3	0	0	1	1	2	2	0	0	0	0	1	1	2	1	2	2	1	1
N037	2	25	36.1111	46.6667	3	2	40	2	1	0	0	0	0	0	0	0	0	1	0	0	0	1	0	0	1	0	0	3	3	3	3	2	3	1	3	0	0	1	3	0	0	2	3	2	3	0	0	3	4
N038	2	8.33333	11.1111	13.3333	1	2	70	1	1	1	0	1	0	1	0	0	0	1	1	0	0	0	0	1	1	0	0	3	2	4	2	0	0	0	0	0	0	0	0	0	0	3	1	1	1	2	1	1	1
N039	2	20.8333	27.7778	30	3	2	50	1	1	1	0	0	0	0	1	0	0	1	1	0	0	0	0	0	1	0	0	2	2	3	2	1	1	2	2	1	1	0	0	0	0	1	2	1	1	2	2	2	2
N040	2	8.33333	25	21.6667	4	2	41	1	4	1	0	0	0	0	1	0	0	1	1	0	0	0	0	1	1	0	0	3	2	3	2	0	0	0	0	0	0	0	0	0	0	2	3	3	3	1	1	2	2
N041	2	25	44.4444	46.6667	3	1	25	1	1	0	0	0	0	0	0	0	0	1	1	0	0	1	0	0	0	0	0	2	2	3	3	1	2	2	2	2	2	1	1	1	2	3	3	3	3	1	1	3	3
N042	2	25	50	51.6667	4	2	59	1	2	1	0	0	1	0	0	0	0	1	1	0	0	1	0	1	1	0	0	3	2	3	3	2	2	3	3	1	1	1	2	1	2	3	3	3	3	3	3	3	3
N043	2	20.8333	58.3333	55	4	2	33	1	3	0	0	0	0	0	0	0	0	0	0	0	0	0	0	0	0	0	0	3	3	3	3	2	2	3	3	0	0	1	1	2	2	3	3	3	3	2	2	3	3
N044	2	12.5	19.4444	21.6667	2	2	26	1	3	0	0	0	0	0	0	0	0	0	0	0	0	0	0	0	0	0	0	1	2	1	2	0	0	1	2	0	0	0	0	0	0	1	2	1	1	1	2	1	2
N045	2	25	66.6667	66.6667	5	2	45	1	2	1	0	0	0	0	0	0	1	1	1	0	0	0	0	1	0	0	0	3	3	3	3	3	3	3	3	3	3	1	1	3	3	3	3	3	3	3	3	3	3
N046	2	12.5	33.3333	30	4	2	45	1	3	0	0	0	0	0	0	0	0	1	1	0	0	0	0	0	1	0	0	3	3	2	2	0	0	1	1	0	0	0	0	0	0	2	2	2	2	2	2	3	2
N047	2	25	88.8889	86.6667	4	2	46	1	2	1	0	0	0	0	0	0	1	1	1	0	0	0	0	1	1	0	0	3	4	4	4	3	3	3	3	2	3	2	3	3	4	4	4	3	3	4	4	4	4
N048	2	12.5	19.4444	23.3333	3	2	56	1	2	1	0	0	0	0	1	0	0	1	1	0	0	0	0	1	0	0	0	1	2	3	3	0	0	1	2	0	0	0	0	0	0	2	2	2	2	0	0	2	2
N049	2	25	75	75	4	2	46	1	1	1	0	0	0	0	0	0	1	0	0	0	0	0	0	0	0	0	0	2	3	2	3	2	3	2	3	2	3	2	3	2	3	3	3	3	3	4	3	3	3
N050	2	25	80.5556	78.3333	5	2	27	1	3	0	0	0	0	0	0	0	0	0	0	0	0	0	0	0	0	0	0	3	3	3	3	3	3	2	3	3	3	2	3	3	3	4	3	4	4	4	4	3	4
N051	2	25	86.1111	86.6667	5	2	33	1	2	0	0	0	0	0	0	0	0	1	1	0	0	0	0	0	0	0	0	4	3	3	4	3	3	3	4	4	3	3	4	3	3	4	4	4	4	4	4	4	3
N052	2	25	63.8889	60	4	2	53	1	1	1	0	0	0	0	0	0	1	0	0	0	0	0	0	1	0	1	0	1	1	2	2	1	2	3	4	1	2	2	2	0	0	3	3	3	3	3	3	4	4
N053	2	25	55.5556	51.6667	3	2	52	1	2	1	0	1	0	0	0	1	0	1	1	0	0	0	1	1	1	0	0	3	2	3	3	3	2	1	2	1	1	1	1	2	3	3	3	3	2	2	2	3	3
N054	2	25	33.3333	40	3	2	53	1	2	1	1	1	1	0	0	0	0	0	0	0	0	0	0	1	0	0	0	3	2	2	2	1	2	2	2	2	2	1	2	0	0	3	2	3	2	3	2	3	2
N055	2	20.8333	69.4444	66.6667	5	2	49	1	2	1	0	0	0	0	0	0	1	0	0	0	0	0	0	1	0	0	0	3	3	3	3	3	3	3	3	3	3	0	0	3	3	4	3	4	3	4	3	4	3
N056	2	25	33.3333	45	3	2	47	1	2	1	0	0	0	0	0	0	1	1	1	0	0	0	0	1	0	0	0	2	3	2	2	2	3	2	2	2	2	2	3	2	2	0	0	2	3	1	3	2	2
N057	2	12.5	33.3333	28.3333	3	2	54	1	3	1	0	1	0	0	0	0	0	1	1	0	0	0	0	1	0	0	0	2	2	1	1	0	0	1	2	0	0	0	0	1	2	3	3	1	2	3	3	1	1
N058	2	25	66.6667	50	4	2	48	1	2	0	0	0	0	0	0	0	0	0	0	0	0	0	0	0	0	0	0	3	1	3	1	2	1	2	1	2	1	2	1	2	2	3	3	3	3	4	3	3	3
N059	2	25	30.5556	36.6667	3	2	52	1	3	0	0	0	0	0	0	0	0	1	1	0	0	0	0	0	0	0	0	2	2	4	3	1	2	3	2	1	1	1	1	0	0	3	2	2	2	3	2	2	2
N060	2	12.5	44.4444	36.6667	4	2	55	1	2	1	0	1	1	0	0	0	0	1	1	0	0	0	1	1	1	0	0	1	2	1	2	0	0	1	2	0	0	0	0	0	0	3	3	2	2	2	2	3	3
N061	2	12.5	52.7778	43.3333	4	2	54	1	2	1	0	0	1	0	1	1	0	1	1	0	0	0	0	0	1	0	0	1	2	3	2	0	0	3	3	0	0	0	0	0	0	3	3	3	3	3	3	3	3
N062	2	8.33333	36.1111	30	4	2	58	1	1	1	0	0	1	0	1	0	0	1	0	0	0	1	0	0	1	0	0	1	2	3	3	0	0	0	0	0	0	0	0	0	0	1	2	3	3	1	1	2	2
N063	2	16.6667	47.2222	40	3	2	36	1	2	0	0	0	0	0	0	0	0	0	0	0	0	0	0	0	0	0	0	2	2	2	2	1	1	2	2	0	0	0	0	1	1	3	3	2	2	2	2	2	2
N064	2	16.6667	33.3333	33.3333	3	2	38	1	3	0	0	0	0	0	0	0	0	0	0	0	0	0	0	0	1	0	0	1	2	1	2	0	0	1	2	1	2	0	0	0	0	1	1	2	2	2	2	2	2
N065	2	25	72.2222	65	3	2	47	1	3	0	0	0	0	0	0	0	0	0	0	0	0	0	0	0	0	0	0	3	2	3	3	2	2	3	3	2	2	1	1	3	3	4	3	3	3	4	4	3	3
N066	2	25	50	50	4	2	46	1	3	0	0	0	0	0	0	0	0	1	1	0	0	0	0	0	0	0	0	2	2	2	2	2	2	3	2	2	2	1	2	1	2	2	2	2	2	2	2	2	2
N067	2	20.8333	69.4444	63.3333	4	2	42	1	3	1	0	0	0	0	0	0	1	0	0	0	0	0	0	0	0	0	0	3	3	2	3	2	3	3	2	3	2	0	0	3	3	3	3	3	3	3	3	3	3
N068	2	25	36.1111	46.6667	3	2	43	1	2	1	0	0	0	0	0	0	1	1	1	0	0	1	0	1	1	0	0	1	3	3	3	2	3	2	2	2	2	2	2	1	1	2	1	3	3	1	2	1	2
N069	2	16.6667	44.4444	46.6667	3	2	42	1	2	1	0	0	0	0	1	0	0	0	0	0	0	0	0	1	0	0	0	3	3	3	3	0	0	3	3	3	3	0	0	2	2	3	3	3	3	3	2	3	2
N070	2	8.33333	13.8889	15	3	2	46	1	2	1	0	0	1	0	0	0	1	1	1	0	0	0	0	1	1	0	0	2	2	2	2	0	0	0	0	0	0	0	0	1	1	0	0	0	0	1	1	1	1
N071	2	20.8333	30.5556	31.6667	3	2	48	1	1	0	0	0	0	0	0	0	0	0	0	0	0	0	0	1	1	0	0	3	2	2	2	1	1	2	2	1	1	0	0	0	0	3	3	0	0	1	1	2	2
N072	2	12.5	27.7778	26.6667	3	1	28	1	3	0	0	0	0	0	0	0	0	1	1	0	0	0	0	0	1	0	0	1	2	1	2	1	2	0	0	0	0	0	0	0	0	2	2	1	2	1	2	1	2
N073	2	12.5	11.1111	15	2	2	32	1	4	1	0	0	0	0	0	0	1	0	0	0	0	0	0	1	0	0	0	1	1	2	2	0	0	3	2	0	0	0	0	0	0	2	2	0	0	0	0	1	2
N074	2	12.5	30.5556	26.6667	3	1	72	1	2	0	0	0	0	0	0	0	0	1	1	0	0	0	0	0	1	0	0	3	2	2	2	0	0	1	1	0	0	0	0	0	0	3	3	0	0	2	3	3	3
N075	2	16.6667	69.4444	58.3333	3	2	46	1	4	1	0	0	0	0	0	1	1	1	1	0	0	0	0	1	1	0	0	1	2	2	4	0	0	1	2	1	2	0	0	0	0	3	4	2	4	3	4	3	4
N076	2	20.8333	58.3333	51.6667	3	2	60	2	3	0	0	0	0	0	0	0	0	1	1	0	0	0	0	1	1	0	0	1	2	4	3	0	0	2	2	2	2	2	1	2	2	3	2	2	3	4	3	3	2
N077	2	16.6667	41.6667	36.6667	3	2	69	1	1	1	0	0	1	0	0	0	0	1	1	0	0	0	0	1	1	0	0	1	1	1	2	0	0	1	2	1	2	0	0	0	0	3	3	2	2	3	3	2	2
N078	2	16.6667	33.3333	30	3	2	70	1	2	1	1	1	0	0	0	0	0	1	1	0	0	0	0	0	1	0	0	2	2	1	2	0	0	1	1	1	1	0	0	0	0	2	2	2	3	2	2	2	2
N079	2	25	52.7778	53.3333	3	2	59	1	1	1	0	0	0	0	1	0	0	1	1	0	0	0	0	1	1	0	0	3	3	2	2	1	2	2	2	2	2	2	2	1	1	3	3	3	3	3	3	3	3
N080	2	25	61.1111	56.6667	4	2	46	1	2	1	0	0	1	0	0	0	0	1	1	0	0	0	0	1	1	0	0	2	2	3	3	1	1	4	3	2	1	3	2	1	1	4	4	1	1	2	3	4	4
N081	2	12.5	80.5556	65	5	2	47	1	3	1	0	0	0	1	0	0	0	1	1	0	0	0	0	1	1	0	0	3	4	3	4	2	2	0	0	0	0	0	0	3	4	3	4	2	3	3	4	3	4
N082	2	20.8333	69.4444	61.6667	5	2	66	1	3	0	0	0	0	0	0	0	0	1	1	0	0	0	0	1	1	0	0	2	2	4	3	1	1	3	3	3	3	0	0	2	2	2	3	4	4	3	3	3	3
N083	2	25	41.6667	41.6667	3	2	3	1	3	1	0	0	0	0	1	0	0	1	1	0	0	0	0	1	1	0	0	3	2	3	3	1	1	3	2	1	1	2	1	0	0	3	3	3	2	3	3	2	2
N084	2	4.16667	5.55556	8.33333	1	2	53	1	1	0	0	0	0	0	0	0	0	1	1	0	0	0	0	0	1	0	0	0	0	3	3	0	0	0	0	0	0	0	0	0	0	2	1	0	0	1	1	0	0
N085	2	12.5	47.2222	41.6667	4	2	45	1	1	0	0	0	0	0	0	0	0	1	0	0	0	0	0	0	1	0	0	1	2	2	3	2	3	0	0	0	0	0	0	1	2	2	2	3	3	2	2	2	2
N086	2	25	75	71.6667	4	2	58	1	1	1	0	0	0	0	0	0	1	0	0	0	0	0	0	1	0	0	0	3	4	2	3	1	2	3	3	3	3	1	1	2	2	4	4	2	3	3	3	4	4
N087	2	12.5	55.5556	45	4	2	56	2	2	1	0	1	0	0	0	0	0	0	0	0	0	0	0	1	0	0	0	2	2	0	0	0	0	2	2	0	0	4	3	0	0	3	3	2	3	4	4	4	4
N088	2	16.6667	77.7778	65	4	2	48	1	4	0	0	0	0	0	0	0	0	0	0	0	0	0	0	0	0	0	0	1	2	2	2	0	0	3	4	2	3	0	0	2	3	4	4	2	3	4	4	4	4
N089	2	16.6667	22.2222	25	3	2	70	1	1	1	0	0	0	0	0	1	0	1	0	0	1	0	0	1	0	0	0	2	2	1	1	0	0	2	2	2	2	0	0	0	0	3	2	0	0	2	2	2	2
N090	2	25	66.6667	61.6667	4	2	25	1	1	0	0	0	0	0	0	0	0	1	1	0	0	0	0	0	1	0	0	0	0	3	2	3	3	3	3	2	3	2	2	2	2	2	2	3	4	2	2	3	3
N091	2	25	77.7778	66.6667	5	2	51	1	2	0	0	0	0	0	0	0	0	1	1	0	0	0	0	1	1	1	0	3	2	3	3	1	2	2	2	2	2	1	1	2	2	2	3	2	2	2	3	2	3
N092	2	25	27.7778	30	2	2	39	1	1	0	0	0	0	0	0	0	0	1	1	0	0	0	0	0	1	0	0	2	2	3	2	1	1	2	1	2	1	1	1	1	1	1	1	1	1	1	2	1	1
N093	2	25	47.2222	53.3333	3	2	26	1	1	0	0	0	0	0	0	0	1	1	1	0	0	0	0	1	1	0	0	2	2	3	3	2	2	3	3	3	3	2	2	2	1	3	3	1	2	2	3	2	2
N094	2	25	63.8889	66.6667	4	1	38	1	4	0	0	0	0	0	0	0	0	1	1	0	0	0	0	1	1	0	0	4	4	3	3	1	1	4	4	4	4	1	1	4	4	3	3	4	4	3	3	1	2
N095	2	16.6667	63.8889	53.3333	4	1	52	2	2	1	0	0	0	0	1	0	0	1	1	0	0	0	0	0	1	0	0	3	3	2	2	0	0	2	1	0	0	2	3	2	1	3	3	3	3	3	3	3	3
N096	2	12.5	36.1111	30	3	2	34	1	2	1	0	0	0	0	1	0	0	1	1	0	0	0	0	1	0	0	0	3	2	3	2	0	0	2	1	0	0	0	0	0	0	2	2	3	3	2	2	2	2
N097	2	25	38.8889	43.3333	4	2	24	1	4	1	0	0	1	0	1	0	0	1	1	0	0	0	0	1	1	0	0	3	2	3	2	3	3	3	3	2	1	1	1	2	2	3	3	2	2	1	1	1	1
N098	2	16.6667	27.7778	30	3	2	70	1	2	1	0	1	0	0	0	0	0	1	1	0	1	0	0	1	1	0	0	1	2	2	3	0	0	2	2	1	1	0	0	0	0	2	2	0	0	2	2	3	3
N099	2	20.8333	66.6667	56.6667	4	2	48	1	2	1	0	0	0	0	0	0	1	1	1	0	0	0	1	0	0	0	0	1	2	2	2	2	3	2	2	1	1	0	0	1	2	2	3	3	4	3	4	3	4
N100	2	4.16667	25	16.6667	3	2	52	1	1	1	0	1	0	0	0	0	0	1	0	0	0	0	1	1	0	0	0	1	1	0	0	0	0	0	0	0	0	0	0	0	0	1	3	1	2	1	2	1	1
N001	1	20.8333	11.1111	18.3333	3	1	28	1	1	0	0	0	0	0	0	0	0	0	0	0	0	0	0	0	0	0	0	1	2	1	1	1	2	1	1	0	0	1	1	0	0	2	2	1	1	0	0	1	1
N002	1	25	8.33333	16.6667	2	1	29	1	4	0	0	0	0	0	0	0	0	0	0	0	0	0	0	0	0	0	0	2	1	2	1	2	1	2	2	2	1	1	1	0	0	0	0	0	0	0	0	1	1
N003	1	20.8333	5.55556	11.6667	1	1	24	1	1	0	0	0	0	0	0	0	0	0	0	0	0	0	0	0	0	0	0	1	1	1	1	1	1	1	1	0	0	1	1	0	0	1	1	1	1	0	0	0	0
N004	1	12.5	41.6667	35	3	2	27	1	3	0	0	0	0	0	0	0	0	0	0	0	0	0	0	0	0	0	0	2	2	2	2	0	0	2	2	0	0	0	0	0	0	2	3	2	2	2	2	2	2
N005	1	0	2.77778	1.66667	1	1	29	1	3	0	0	0	0	0	0	0	0	0	0	0	0	0	0	0	0	0	1	0	0	0	0	0	0	0	0	0	0	0	0	0	0	0	0	1	1	0	0	0	0
N006	1	12.5	0	8.33333	3	2	32	1	2	0	0	0	0	0	0	0	0	0	0	0	0	0	0	0	0	0	0	2	2	1	1	0	0	2	2	0	0	0	0	0	0	0	0	0	0	0	0	0	0
N007	1	16.6667	30.5556	28.3333	3	2	52	1	1	0	0	0	0	0	0	0	0	0	0	0	0	0	0	0	0	0	0	2	1	2	1	0	0	2	2	0	0	1	2	0	0	1	2	1	2	1	2	1	1
N008	1	0	0	0	3	2	46	1	2	0	0	0	0	0	0	0	0	0	0	0	0	0	0	0	0	0	0	0	0	0	0	0	0	0	0	0	0	0	0	0	0	0	0	0	0	0	0	0	0
N009	1	4.16667	22.2222	16.6667	2	2	49	1	4	1	1	1	1	1	0	0	0	0	0	0	0	0	0	0	0	0	0	2	2	0	0	0	0	0	0	0	0	0	0	0	0	2	2	0	0	3	3	2	2
N010	1	0	0	0	1	2	56	1	4	1	1	1	1	0	0	0	0	0	0	0	0	0	0	0	0	0	0	0	0	0	0	0	0	0	0	0	0	0	0	0	0	0	0	0	0	0	0	0	0
N011	1	8.33333	30.5556	21.6667	3	2	50	1	3	0	0	0	0	0	0	0	0	0	0	0	0	0	0	0	0	0	0	0	0	0	0	1	1	1	1	0	0	0	0	0	0	2	2	0	0	1	2	1	2
N012	1	0	16.6667	10	3	1	45	1	1	1	1	0	0	0	0	1	0	0	0	0	0	0	0	0	0	0	0	0	0	0	0	0	0	0	0	0	0	0	0	0	0	2	2	2	2	2	2	0	0
N013	1	4.16667	0	1.66667	1	1	26	1	4	0	0	0	0	0	0	0	0	0	0	0	0	0	0	0	0	0	0	0	0	0	0	0	0	2	1	0	0	0	0	0	0	0	0	0	0	0	0	0	0
N014	1	4.16667	36.1111	25	3	2	54	1	2	1	1	0	0	0	0	1	0	0	0	0	0	0	0	0	0	0	0	0	0	0	0	0	0	0	0	2	2	0	0	0	0	1	2	3	3	2	2	2	2
N015	1	0	5.55556	3.33333	3	2	22	1	2	0	0	0	0	0	0	0	0	0	0	0	0	0	0	0	0	0	0	0	0	0	0	0	0	0	0	0	0	0	0	0	0	1	1	1	1	0	0	0	0
N016	1	4.16667	19.4444	13.3333	3	2	36	1	2	0	0	0	0	0	0	0	0	0	0	0	0	0	0	0	0	0	0	0	0	1	1	0	0	0	0	0	0	0	0	0	0	1	2	1	2	0	0	1	1
N017	1	4.16667	19.4444	18.3333	3	2	57	1	4	1	1	0	0	0	0	0	0	1	0	0	0	0	0	0	0	0	0	3	4	0	0	0	0	0	0	0	0	0	0	0	0	2	3	0	0	2	2	0	0
N018	1	25	52.7778	46.6667	3	2	54	1	3	1	1	0	0	0	0	0	0	1	0	0	0	0	0	0	0	0	0	2	2	2	2	2	2	1	1	1	1	1	1	1	1	4	4	3	3	4	4	3	3
N019	1	8.33333	8.33333	8.33333	3	2	44	1	3	0	0	0	0	0	0	0	0	0	0	0	0	0	0	0	0	0	0	1	1	0	0	0	0	0	0	1	1	0	0	0	0	1	1	0	0	0	0	1	1
N020	1	8.33333	13.8889	11.6667	3	2	35	1	2	0	0	0	0	0	0	0	0	0	0	0	0	0	0	0	0	0	0	1	1	0	0	0	0	1	1	0	0	0	0	0	0	2	1	0	0	1	1	1	1
N021	1	8.33333	19.4444	18.3333	3	2	23	1	3	0	0	0	0	0	0	0	0	0	0	0	0	0	0	0	0	0	0	1	2	1	2	0	0	0	0	0	0	0	0	0	0	1	2	2	2	1	1	1	2
N022	1	4.16667	0	1.66667	2	2	28	1	3	0	0	0	0	0	0	0	0	0	0	0	0	0	0	0	0	0	0	0	0	1	1	0	0	0	0	0	0	0	0	0	0	0	0	0	0	0	0	0	0
N023	1	8.33333	11.1111	10	3	2	60	1	1	1	1	0	1	1	0	0	0	0	0	0	0	0	0	0	0	0	0	1	1	0	0	0	0	0	0	1	1	0	0	0	0	1	1	1	1	1	1	1	1
N024	1	4.16667	16.6667	11.6667	3	2	35	1	2	1	1	0	0	0	0	0	0	1	0	0	0	0	0	0	0	0	0	0	0	0	0	0	0	1	1	0	0	0	0	0	0	2	2	1	1	2	2	1	1
N025	1	8.33333	0	6.66667	2	2	25	1	3	0	0	0	0	0	0	0	0	0	0	0	0	0	0	0	0	0	0	2	2	2	2	0	0	0	0	0	0	0	0	0	0	0	0	0	0	0	0	0	0
N026	1	20.8333	30.5556	33.3333	2	2	51	1	3	1	1	0	0	1	0	0	0	0	0	0	0	0	0	0	0	0	0	2	2	2	2	1	2	2	2	0	0	1	1	0	0	3	2	2	1	1	2	2	3
N027	1	16.6667	52.7778	45	3	2	60	1	2	1	1	0	0	0	0	0	0	1	0	0	0	0	0	0	0	0	0	3	2	3	2	0	0	3	2	3	2	0	0	2	2	3	3	2	3	2	3	2	2
N028	1	0	0	0	3	2	29	1	4	0	0	0	0	0	0	0	0	0	0	0	0	0	0	0	0	0	0	0	0	0	0	0	0	0	0	0	0	0	0	0	0	0	0	0	0	0	0	0	0
N029	1	12.5	5.55556	13.3333	2	2	25	1	3	0	0	0	0	0	0	0	0	0	0	0	0	0	0	0	0	0	1	1	2	1	2	0	0	1	2	0	0	0	0	0	0	1	2	0	0	0	0	0	0
N030	1	16.6667	0	6.66667	3	1	27	1	2	0	0	0	0	0	0	0	0	0	0	0	0	0	0	0	0	0	0	2	1	2	1	0	0	2	1	2	1	0	0	0	0	0	0	0	0	0	0	0	0
[truncated: 19 more columns]
